# Supplementary material for: Biosolids as Safe Fertilizers for Soybean and Maize: Enhanced Nutrition Without Antibiotic Residues or Phenotypic Resistance in Grains
Source: Antibiotics (Basel). 2025 Dec 9;14(12):1244. doi: 10.3390/antibiotics14121244 (PMC12729575; doi:10.3390/antibiotics14121244)
Supplement: Supplementary file 1 [file antibiotics-14-01244-s001.zip]

Archive with 1 entries (1 files):
- antibiotics-4023644-supplementary.pdf
